# Supplementary material for: Estimation of Genetic Parameters for Conformation Traits and Milk Production Traits in Chinese Holsteins
Source: Animals (Basel). 2022 Dec 27;13(1):100. doi: 10.3390/ani13010100 (PMC9817994; doi:10.3390/ani13010100)
Supplement: Supplementary file 1 [file animals-13-00100-s001.zip]

Archive with 11 entries (8 files):
- Supplementary Files/
- Supplementary Files/Figure S1.pdf
- Supplementary Files/Table S1.pdf
- Supplementary Files/~$ble S1.docx
- Supplementary Files/~$gure S1.docx
- __MACOSX/
- __MACOSX/Supplementary Files/
- __MACOSX/Supplementary Files/._Figure S1.docx
- __MACOSX/Supplementary Files/._Table S1.docx
- __MACOSX/Supplementary Files/._~$ble S1.docx
- __MACOSX/Supplementary Files/._~$gure S1.docx
